# Supplementary material for: Early Outcomes of Right Ventricular Pressure and Volume Overload in an Ovine Model
Source: Biology (Basel). 2025 Feb 7;14(2):170. doi: 10.3390/biology14020170 (PMC11851871; doi:10.3390/biology14020170)
Supplement: Supplementary file 1 [file biology-14-00170-s001.zip]

Archive with 1 entries (1 files):
- biology-3316678-supplementary.pdf
